# Supplementary material for: Morphological, Molecular, and Biochemical Characterization of a Unique Lentil (Lens culinaris Medik.) Genotype Showing Seed-Coat Color Anomalies Due to Altered Anthocyanin Pathway
Source: Plants (Basel). 2022 Jul 10;11(14):1815. doi: 10.3390/plants11141815 (PMC9319573; doi:10.3390/plants11141815)
Supplement: Supplementary file 1 [file plants-11-01815-s001.zip]

Archive with 1 entries (1 files):
- plants-1713624-supplementary.pdf
